# Supplementary material for: Montelukast Increased IL-25, IL-33, and TSLP via Epigenetic Regulation in Airway Epithelial Cells
Source: Int J Mol Sci. 2023 Jan 8;24(2):1227. doi: 10.3390/ijms24021227 (PMC9865269; doi:10.3390/ijms24021227)
Supplement: Supplementary file 1 [file ijms-24-01227-s001.zip]

Archive with 1 entries (1 files):
- ijms-2080381-Figure S1.pdf
